# Supplementary material for: Efficient Gene Stacking in Rice Using the GAANTRY System
Source: Rice (N Y). 2021 Feb 6;14:17. doi: 10.1186/s12284-021-00460-5 (PMC7867672; doi:10.1186/s12284-021-00460-5)
Supplement: Supplementary file 1 — Additional file 1: Supplemental Table 1. Primers used for genomic PCR reactions to validate the insertion of cargo sequences within the GAANTRY 5-stack and 11-stack strains and the molecular characterization of transgenic rice events. Related to Figs. 2, 4 and 5. [file 12284_2021_460_MOESM1_ESM.xlsx]

## Sheet: Hathwaik Supp Table1
Supplemental Table 1. Primers used for genomic PCR reactions to validate the insertion of cargo sequences within the GAANTRY 5-stack and 11-stack strains and the molecular characterization of transgenic rice events
PCR reaction	Junction to be amplified	Sequence 5' to 3'	Amplicon (bp)
1	LB to cargo 1	AGCACGATGTCGCCTTATGTGG	1464
		GACATTGGGGAGTTTAGCGAGAGC
2	cargo 1-2	TGGTAGTCCAAACCACAACC	701
		TCGTTCGTTGAGCGAGTTCT
3	cargo 2-3	CACCACTGCGGACCAGTTATC	1195
		GCCATCTCAAGGATGTGTCTGTGC
4	cargo 3-4	CAGTGCAGGTGCTGAGTCAATTC	866
		GGACGAAGTACCGAAAGGTCTTACC
5	cargo 4-5	GGAGTACCTGGCGCAAAAAG	635
		GCTGGTTCGTGCCTCTTGTA
6	cargo 5-6	CGCTGGACCAACATTCCAGATTTCG	1208
		TCGATCGAGGGGAGAAGGGA
7	cargo 6-7	GCTCTACACCCACCTGCTGAAG	1754
		AGGGCGACCTCGAAGTTTTC
8	cargo 7-8	GGATCACTCTCGGCATGGACG	501
		GCCATCTCAAGGATGTGTCTGTGC
9	cargo 8-9	CAGTGCAGGTGCTGAGTCAATTC	1422
		GGTCGCCAACAATGACCAAC
10	cargo 9-10	TTATCGCGCGTCGAGTTTCT	1307
		AAGTGGTCTGGTGATGGTGG
11	cargo 10-11	GTACCCCATTCTCGCCGTTG	1309
		CTGTAGAGTCCTGTTGTCAAAATACTCAATTGTCC
12	cargo 11-RB	CGAGTTCTTCTGAGCGGGAC	1687
		ATCGGCAAGGTAGGTCCTCGTAG
13	cargo 5 to RB	CGCTGGACCAACATTCCAGATTTCG	1716
		ATCGGCAAGGTAGGTCCTCGTAG
LB	Presence of backbone sequence	GGCAGCAACGCTCTGTCATCG	1142
		TGTGATGGACGACACCGTCA
1*	Internal primer to cargo 1 (control)	ATTTGTGTACGCCCGACAGT	435
		TGTGATGGACGACACCGTCA
3*	Internal primer to cargo 3 and 8	TGGGATTGTTCATCAAAGTAGCTGTC	1948
		ATGCTGCTTCCAGGTGTGAC
5*	Internal primer to cargo 5	GAACTGGTGAACGACGGACT	881
		TGCTCACCCACGAAGTTCTC
6*	Internal primer to cargo 6	GCTCTACACCCACCTGCTGAAG	238
		TCAGATCTCGGTGACGGGCAGG
7*	Internal primer to cargo 7	GCTACCCCGACCACATGAAG	389
		GCTCAGGTAGTGGTTGTCGG
9*	Internal primer to cargo 9	CGCCGACATCCCTGATTACA	896
		CGTCCGGGGGAAAATTCGTA
Note: PCR reactions 1-11 were performed to validate the insertion of cargos in the GAANTRY strains as well as for molecularly characterizing transgenic rice plants. PCR reactions 12 and 13 span the RB region of the A. rhizogenes 5-stack and 11-stack strains.
* Primers used only to molecularly characterize transgenic plant genotypes.
