# Supplementary material for: Efficient Gene Stacking in Rice Using the GAANTRY System
Source: Rice (N Y). 2021 Feb 6;14:17. doi: 10.1186/s12284-021-00460-5 (PMC7867672; doi:10.1186/s12284-021-00460-5)
Supplement: Supplementary file 2 — Additional file 2: Supplemental Table 2. Summary of the phenotype and genotype data for the 5-stack transgenic events. Related to Figs. 4 and 6. [file 12284_2021_460_MOESM2_ESM.xlsx]

## Sheet: Hathwaik Supp Table2
Supplemental Table 2. Summary of the phenotype and genotype data for the 5-stack transgenic events
	Results from T1 generation														ddPCR Copy Number from T0 generation
GAANTRY 5-stack Event #	Hygromycin Resistance	PCR rxn 1*	PCR rxn 2	Renilla Luciferase	Renilla Luciferase Activity	PCR rxn 3*	PCR rxn 4	Firefly Luciferase	Firefly Luciferase Activity	PCR rxn 5	GUSPlus Activity	# positive traits	4 positive phenotypes	LB Backbone PCR	Copy number hptII	Copy number GUSPlus
25	+	+	+	+	1434488	nd	nd	+	112683	nd	+	4	yes	-	1.01	1.07
54	+	+	+	+	3448862	nd	nd	+	9573	nd	+	4	yes	-	1.02	1.04
51	+	+	+	+	4336253	nd	nd	+	37534	nd	+	4	yes	-	1.03	1.06
52	+	+	+	+	3227108	nd	nd	+	46123	nd	+	4	yes	-	1.03	1.13
28	+	+	+	+	602246	nd	nd	+	24352	nd	+	4	yes	-	1.04	1.11
57	+	+	+	+	2893619	nd	nd	+	39002	nd	+	4	yes	-	1.05	1.15
53	+	+	+	+	24908546	nd	nd	+	74026	nd	+	4	yes	-	1.97	3.01
43	+	+	+	+	8743610	nd	nd	+	195576	nd	+	4	yes	-	2.14	2.32
41	+	+	+	+	20601380	+	+	+	32726	+	+	4	yes	-	4.19	9.05
4	+	+	+	+	7196361	+	+	+	203934	+	-	3	no	-	1.03	0.00869
59	+	+	+	+	2572205	+	+	+	24465	+	-	3	no	-	1.04	3.24
7	+	+	+	+	8551011	+	+	+	35141	+	-	3	no	+	2.05	1.08
44	+	+	+	+	9565171	+	+	+	110094	-	-	3	no	-	1.03	0.0154
45	+	+	+	+	1724	+	+	-	264	-	-	2	no	-	0.976	0.011
50	+	+	+	+	4479812	+	+	-	318	-	-	2	no	-	0.996	1.15
6	+	+	+	+	1965637	+	-	-	171	-	-	2	no	-	0.959	0.0241
WT	-	-	-	-	606	-	-	-	550	-	-	0	no
TOTAL +	16			16				13			9		9	1	0.75	0.5	single copy
% +	1			1				0.8125			0.5625		0.5625	0.0625	0.1875	0.0625	two copies
TOTAL -	0			0				3			7		7	15	0.0625	0.1875	>2 copies
													Backbone free	0.933333	0	0.25	0 copies
* nd: genomic PCR screening was not done															1.41006	1.65432	Average copy #
