# Supplementary material for: Efficient Gene Stacking in Rice Using the GAANTRY System
Source: Rice (N Y). 2021 Feb 6;14:17. doi: 10.1186/s12284-021-00460-5 (PMC7867672; doi:10.1186/s12284-021-00460-5)
Supplement: Supplementary file 3 — Additional file 3: Supplemental Table 3. Summary of the phenotype and genotype data for the 11-stack transgenic events. Related to Figs. 3, 5 and 6. [file 12284_2021_460_MOESM3_ESM.xlsx]

## Sheet: Hathwaik Supp Table3
Supplemental Table 3. Summary of the phenotype and genotype data for the 11-stack transgenic events
	Phenotype and Genotype Results from T1 generation																								ddPCR Copy Number from T0 generation
GAANTRY 11-stack Event #	Hygromycin Resistance	PCR rxn 1*	PCR rxn 2	Renilla Luciferase	Renilla Luciferase Activity	PCR rxn 3 m*	PCR rxn 4	Firefly Luciferase	Firefly Luciferase Activity	PCR rxn 5	GUSPlus Activity	PCR rxn 6	Finale Herbicide Tolerance	PCR rxn 7	GFP fluorescence	PCR rxn 8	tdTomato PCR 8-9	PCR rxn 9	RoundUp Herbicide Tolerance	PCR rxn 10	Paromomycin Resistance	# positive traits	8 positive phenotypes	LB Backbone PCR	Copy number hptII	Copy number GUSPlus	Copy number ZmUbi1p
1	+	+	+	+	3593182	nd	nd	+	62841	nd	+	nd	+	nd	+	nd	+	nd	+	+	+	8	yes	-	0.954	1.15	1.09
9	+	+	+	+	3640131	nd	nd	+	97707	nd	+	nd	+	nd	+	nd	+	nd	+	+	+	8	yes	-	1.09	1.14	1.05
33	+	+	+	+	7315972	nd	nd	+	102913	nd	+	nd	+	nd	+	nd	+	nd	+	+	+	8	yes	-	1.04	1.07	1.11
37	+	+	+	+	1753956	nd	nd	+	39866	nd	+	nd	+	nd	+	nd	+	nd	+	+	+	8	yes	-	1.04	1.36	1.16
42	+	+	+	+	3072699	nd	nd	+	24100	nd	+	nd	+	nd	+	nd	+	nd	+	+	+	8	yes	-	1.016	1.16	1.03
77	+	+	+	+	9701556	nd	nd	+	38354	nd	+	nd	+	nd	+	nd	+	nd	+	+	+	8	yes	-	1.03	1.09	1.07
95	+	+	+	+	1150000	nd	nd	+	21856	nd	+	nd	+	nd	+	nd	+	nd	+	+	+	8	yes	-	1.02	1.03	1.04
65	+	+	+	+	5972635	nd	nd	+	19376	nd	+	nd	+	nd	+	nd	+	nd	+	+	+	8	yes	-	0.941	0.907	2
83	+	+	+	+	904289	nd	nd	+	15761	nd	+	nd	+	nd	+	nd	+	nd	+	+	+	8	yes	-	1.06	1.14	3.01
68	+	+	+	+	21036072	nd	nd	+	109100	nd	+	nd	+	nd	+	nd	+	nd	+	+	+	8	yes	-	1.03	1.08	3.1
31	+	+	+	+	1876109	nd	nd	+	26133	nd	+	nd	+	nd	+	nd	+	nd	+	+	+	8	yes	-	1.002	1.11	3.11
61	+	+	+	+	2782979	nd	nd	+	42748	nd	+	nd	+	nd	+	nd	+	nd	+	+	+	8	yes	-	0.993	1.26	3.15
8	+	+	+	+	7032161	nd	nd	+	85331	nd	+	nd	+	nd	+	nd	+	nd	+	+	+	8	yes	-	0.988	2.15	1
35	+	+	+	+	1042204	nd	nd	+	32799	nd	+	nd	+	nd	+	nd	+	nd	+	+	+	8	yes	-	1.03	3.16	2.13
7	+	+	+	+	2633421	nd	nd	+	22066	nd	+	nd	+	nd	+	nd	+	nd	+	+	+	8	yes	-	2	1.2	1
60	+	+	+	+	3922623	nd	nd	+	52380	nd	+	nd	+	nd	+	nd	+	nd	+	+	+	8	yes	-	2.07	1.13	1.06
15	+	+	+	+	2459854	nd	nd	+	27699	nd	+	nd	+	nd	+	nd	+	nd	+	+	+	8	yes	-	2.09	2.17	2.11
47	+	+	+	+	4038405	nd	nd	+	179425	nd	+	nd	+	nd	+	nd	+	nd	+	+	+	8	yes	-	4.15	3.3	4.18
84	+	+	+	+	7349832	+	+	+	292972	+	+	+	+	+	+	+	+	+	+	+	+	8	yes	-	0.979	1.05	1.01
74	+	+	+	+	2906462	+	+	+	64841	+	+	+	+	-	-	-	-	+	+	+	+	7	no	-	1.11	1.19	2.07
4	+	+	+	+	1415461	+	+	+	12464	+	-	-	-	+	+	+	+	+	+	+	+	6	no	-	1.11	0.00904	1.11
64	+	+	+	+	2427398	+	+	+	78112	+	-	-	-	-	-	-	-	-	-	+	+	4	no	-	1	0.00832	1.09
39	+	+	+	+	412074	+	+	+	1795	-	-	-	-	+	-	-	-	-	-	-	-	3	no	-	1.03	0.00493	0.009
3	+	+	+	+	2145246	+	-	-	145	-	-	-	-	-	+	+	+	+	+	+	+	6	no	-	2.01	0.0306	3.12
18	+	+	+	+	1268481	+	-	-	200	-	-	-	-	-	-	-	-	+	+	+	+	4	no	-	1.09	0.0192	2.12
19	+	+	+	+	2141084	+	-	-	347	-	-	-	-	-	-	-	-	+	+	+	+	4	no	-	1.05	0.0358	2.08
24	+	+	+	+	6057238	+	-	-	554	+	-	+	+	-	-	-	-	-	-	-	-	3	no	-	1.03	1.11	0.014
2	+	+	+	+	4889616	+	-	-	566	-	-	-	-	-	-	-	-	-	-	-	-	2	no	-	0.959	0.0122	0.0198
94	+	+	+	+	5576	+	-	-	138	-	-	-	-	-	-	-	-	-	-	-	-	2	no	-	2.1	0.0179	0.0011
96	+	+	+	+	13760	+	-	-	182	-	-	-	-	-	-	-	-	-	-	-	-	2	no	-	3.08	0.0221	0.0227
41	+	+	+	-	593	-	-	-	533	-	-	-	-	-	-	-	-	-	-	+	+	2	no	-	1.01	0.0144	1.11
30	+	+	+	-	228	-	-	-	105	-	-	-	-	-	+	-	-	-	-	-	-	2	no	-	1.07	0.00636	0.0073
89	+	+	+	-	853	-	-	-	283	-	-	-	-	-	-	-	-	-	-	-	-	1	no	-	1.05	0.00851	0.009
92	+	+	+	-	365	-	-	-	131	-	-	-	-	-	-	-	-	-	-	-	-	1	no	-	1.1	0.00811	0.02
93	+	+	+	-	854	-	-	-	623	-	-	-	-	-	-	-	-	-	-	-	-	1	no	-	1.04	0.0112	0.15
63	+	+	-	-	645	-	-	-	337	-	-	-	-	-	-	-	+	+	+	+	+	3	no	-	1.12	1.22	2.99
40	+	+	-	-	485	-	-	-	316	-	-	-	-	-	-	-	-	-	-	-	-	1	no	-	0.991	0.00788	0.008
WT	-	-	-	-	606	-	-	-	550	-	-	-	-	-	-	-	-	-	-	-	-	0	no	-	nd	nd	nd
TOTAL +	37			30				23			20		21		22		22		25		27		19	0	0.810811	0.486486	0.378378	single copy
% +	1			0.810811				0.621622			0.540541		0.567568		0.594595		0.594595		0.675676		0.72973		0.513514	0	0.135135	0.0540541	0.162162	two copies
TOTAL -	0			7				14			17		16		15		15		12		10		18	37	0.0540541	0.0540541	0.189189	>2 copies
																							Backbone free	1	0	0.405405	0.27027	0 copies
* nd: genomic PCR screening was not done																									1.31008	0.848474	1.36111	Average copy #
