# Supplementary material for: Efficient Gene Stacking in Rice Using the GAANTRY System
Source: Rice (N Y). 2021 Feb 6;14:17. doi: 10.1186/s12284-021-00460-5 (PMC7867672; doi:10.1186/s12284-021-00460-5)
Supplement: Supplementary file 4 — Additional file 4: Supplemental Table 4. Primers and probes used in ddPCR analysis. Related to Fig. 6. [file 12284_2021_460_MOESM4_ESM.xlsx]

## Sheet: Hathwaik Supp Table4
Supplemental Table 4. Primers and probes used in ddPCR analysis
Name	Primer Sequence 5' to 3'	Annealing Temp. (°C)	Amplicon size (base pairs)
1043_OsUBC32_For2	CCTTCGGAGACACCTTTTGAAGG	60	126
1044_OsUBC32_Rev2	CTTGAAATGCACATTCGGGTGG
LOC_Os2g42314 UBC32 (FAM)	CTCCTTCCTCCGCAAGTTCGC
829_HptII_1_F_P3+	GAAAAAGCCTGAACTCACCG	60	138
830_HptII_1_R_P3+	CATATCCACGCCCTCCTAC
hptII (HEX)	AAGCACGAGATTCTTCGCCC
1118_GUSPlus-F4	TGTTTGTGATGGCTACCC	60	87
1119_GUSPlus-R4	CGAAGTACCATCCGTTATAGC
GUSPlus (HEX)	CAATCAGTTCGGCGACTTTGTCC
922_ZmUBIiF6	ACAGAGATGCTTTTTGTTCGC	60	104
923_ZmUBIiR6	ACACCAGGTAGTTTGAAACAGT
ZmUbi1 intron (HEX)	CGCCCAACCACACCACATC
Note: labelled probes are shown in bold font
